# Supplementary material for: Effects of Supplementation with a Microalgae Extract from Phaeodactylum tricornutum Containing Fucoxanthin on Cognition and Markers of Health in Older Individuals with Perceptions of Cognitive Decline
Source: Nutrients. 2024 Sep 5;16(17):2999. doi: 10.3390/nu16172999 (PMC11397347; doi:10.3390/nu16172999)
Supplement: Supplementary file 1 [file nutrients-16-02999-s001.zip]

Archive with 1 entries (1 files):
- nutrients-3163653-supplementary.xlsx
