# Supplementary material for: Effects of Supplementation with a Microalgae Extract from Phaeodactylum tricornutum Containing Fucoxanthin on Cognition and Markers of Health in Older Individuals with Perceptions of Cognitive Decline
Source: Nutrients. 2024 Sep 5;16(17):2999. doi: 10.3390/nu16172999 (PMC11397347; doi:10.3390/nu16172999)
Supplement: Supplementary file 1 [file nutrients-16-02999-s001.zip › nutrients-3163653-supplementary.xlsx]

## Sheet: Table S1. Participant demograph
	Table S1. Participant Demographcis
																		Mean
	Variable	Group	n	Female				n	Male				n	Total				(SEM)				Effect	p-Level	ηₚ²
	Age	PL	11	65.0909	±	6.68513		10	63.5	±	5.9675		21	64.3333	±	6.24767		64.2955	±	1.40045		Group	0.943618	0.000129895
	(yrs)	FX	9	65.3333	±	5.63471		13	63.5385	±	6.95959		22	64.2727	±	6.37093		64.4359	±	1.38987		Sex	0.396136	0.0185262
		Total	20	65.2	±	6.07497		23	63.5217	±	6.4022		43	64.3023	±	6.23559		64.3657	±	0.986536		G x S	0.959042	6.84954e-05
	Height	PL	11	162.509	±	8.82286		10	178.47	±	5.69913		21	170.11	±	10.9662	◊	170.49	±	1.54711		Group	0.826509	0.00124692
	(cm)	FX	9	162.433	±	5.47449		13	179.508	±	7.33342		22	172.523	±	10.7693	◊	170.971	±	1.53541		Sex	3.4931e-09	0.595545
		Total	20	162.475	±	7.32055		23	179.057	±	6.54966		43	171.344	±	10.8048	◊	170.73	±	1.08984		G x S	0.799745	0.00166995
	Weight	PL	11	67.5636	±	11.0274		10	93.97	±	13.9431		21	80.1381	±	18.191	◊	80.7668	±	2.73751		Group	0.500494	0.011719
	(kg)	FX	9	70.8111	±	10.5253		13	85.4769	±	13.7587		22	79.4773	±	14.3124		78.144	±	2.71682		Sex	4.47634e-06	0.420949
		Total	20	69.025	±	10.6487		23	89.1696	±	14.1887	⁑	43	79.8	±	16.128		79.4554	±	1.92841		G x S	0.136064	0.0560705
	Body Mass Index	PL	11	25.6091	±	3.92975		10	29.5	±	3.76563		21	27.4619	±	4.25059	◊	27.5545	±	0.830789		Group	0.453973	0.014457
	(kg/m2)	FX	9	26.9	±	4.30755		13	26.4385	±	3.33555		22	26.6273	±	3.67154	◊	26.6692	±	0.824509		Sex	0.150953	0.0521569
		Total	20	26.19	±	4.04656		23	27.7696	±	3.77858		43	27.0349	±	3.93978	◊	27.1119	±	0.58524		G x S	0.0705475	0.08142
	Resting Heart Rate	PL	11	65.8182	±	9.16317		10	63.3	±	8.61588		21	64.619	±	8.77768		64.5591	±	1.67853		Group	0.485335	0.0125647
	(bpm)	FX	9	67.5556	±	5.0525		13	58.2308	±	7.01372		22	62.0455	±	7.7366	◊	62.8932	±	1.66584		Sex	0.0165737	0.138499
		Total	20	66.6	±	7.46501		23	60.4348	±	7.98764		43	63.3023	±	8.26506	◊	63.7261	±	1.18242		G x S	0.158094	0.0504266
	Resting Systolic Blood Pressure	PL	11	118.818	±	20.5709		10	125.9	±	16.9735		21	122.19	±	18.8245		122.359	±	3.72205		Group	0.723678	0.00324109
	(mmHg)	FX	9	121.222	±	14.9397		13	127.231	±	15.0286		22	124.773	±	14.9409		124.226	±	3.69392		Sex	0.219419	0.0384111
		Total	20	119.9	±	17.8382		23	126.652	±	15.5406		43	123.512	±	16.7948		123.293	±	2.62196		G x S	0.919015	0.000268452
	Resting Diastolic Blood Pressure	PL	11	74.6364	±	10.1417		10	77.2	±	8.13497		21	75.8571	±	9.10651		75.9182	±	1.94663		Group	0.964008	5.28818e-05
	(mmHg)	FX	9	76.7778	±	6.94222		13	75.3077	±	9.51652		22	75.9091	±	8.40583		76.0427	±	1.93192		Sex	0.843012	0.00101811
		Total	20	75.6	±	8.69604		23	76.1304	±	8.79723		43	75.8837	±	8.64983		75.9805	±	1.37129		G x S	0.466502	0.013677
	Mental Adjustment to Cancer Questionnaire	PL	11	27.9091	±	2.42712		10	26.4	±	0.69921		21	27.1905	±	1.93956		27.155	±	0.468		Group	0.036	0.108
	(MAC-Q)	FX	9	29.5556	±	3.16667		13	27.6154	±	1.7097		22	28.4091	±	2.53845		28.585	±	0.464		Sex	0.013	0.15
		Total	20	28.65	±	2.83354		23	27.087	±	1.47442	⁑	43	27.814	±	2.32231	◊	27.87	±	0.329		G x S	0.745	0.003
	Mini-Mental State Exam	PL	11	29	±	0.7746		10	29.1	±	0.73786		21	29.0476	±	0.74001		29.05	±	0.189		Group	0.069	0.082
	(MMSE)	FX	9	28.3333	±	1.11803		13	28.7692	±	0.83205		22	28.5909	±	0.95912		28.551	±	0.188		Sex	0.321	0.025
		Total	20	28.7	±	0.97872		23	28.913	±	0.79275	⁑	43	28.814	±	0.87982		28.801	±	0.133		G x S	0.532	0.01
	Data are expressed as means ± standard deviations for Groups PL & FX. Data were analyzed using a multivariate and univariate General Linear Model with repeated measures. P-levels, with partial ETA squared (ηₚ²), are listed for the between-subject group (G), sex (S), and group x sex (G x S) effects. Multivariate Wilk's Lambda showed significant sex (p<0.001, ηₚ² = 0.702), but no group (p = 0.160, …

## Sheet: Table S2. Word recall results
	Table S2. Word recall results.
				Weeks												Mean
	Variable	Group	N	0				4				12				(SEM)				Effect	p-Level	ηₚ²
	Recall Attempts	PL	21	6.85714	±	1.76878		6.85714	±	2.41424		7.09524	±	2.3001		6.93651	±	0.357435		Group	0.325668	0.0235684
		FX	22	5.95455	±	1.61768		6.81818	±	2.3832	‡	6.54545	±	1.47122		6.43939	±	0.349217		Time	0.304287	0.028575
		Overall	43	6.39535	±	1.73397	⁑	6.83721	±	2.36975		6.81395	±	1.91803		6.68795	±	0.249856		G x T	0.389411	0.0226748
	Correct Attempts	PL	21	6	±	2.32379		6.33333	±	2.41523		6.61905	±	2.51945		6.31746	±	0.373311		Group	0.527472	0.00980899
		FX	22	5.31818	±	1.64422		6.36364	±	2.10545	†	6.27273	±	1.63829	‡	5.98485	±	0.364728		Time	0.049766	0.0739978
		Overall	43	5.65116	±	2.01049		6.34884	±	2.23483	†	6.44186	±	2.09651	‡	6.15115	±	0.260954		G x T	0.548212	0.0135954
	Delayed Recall Attempts	PL	21	5.38095	±	2.08509		5.95238	±	2.13251		5.90476	±	2.38547		5.74603	±	0.342831		Group	0.13496	0.0536716
		FX	22	4.36364	±	1.329		5.22727	±	2.06863	†	5.45455	±	1.59545	†	5.01515	±	0.334949		Time	0.0253483	0.0907887
		Overall	43	4.86047	±	1.79392	⁑	5.5814	±	2.10705	†	5.67442	±	2.00856	†	5.38059	±	0.239648		G x T	0.631171	0.0101502
	Delayed Correctly Recalled	PL	21	4.80952	±	2.37948		5.04762	±	2.41819		5.28571	±	2.55231		5.04762	±	0.395139		Group	0.131281	0.0546707
		FX	22	3.59091	±	1.53248		4.40909	±	2.26062	‡	4.59091	±	2.26062		4.19697	±	0.386054		Time	0.116819	0.0532256
		Overall	43	4.18605	±	2.06162	⁑	4.72093	±	2.33325	‡	4.93023	±	2.40432	‡	4.62229	±	0.276212		G x T	0.627489	0.00984687
	Data are expressed as means ± standard deviations for Groups PL & FX. Data were analyzed using a multivariate and univariate General Linear Model with repeated measures. P-levels, with partial ETA squared (ηₚ²), are listed for between-subject group (G) and univariate within-subject (Greenhouse-Geisser) time (T), and group x time (G x T) effects. Multivariate Wilk's Lambda showed no significant ti…

## Sheet: Table S3. Word Recognition resu
	Table S3. Word recognition results.
				Weeks												Mean
	Variable	Group	N	0				4				12				(SEM)				Effect	p-Level	ηₚ²
	Words Correct	PL	21	90.3176	±	6.31618		90.6357	±	6.29065		90.6343	±	8.34152		90.5292	±	1.11318		Group	0.686498	0.00401388
	(%)	FX	22	91.3641	±	5.50765		90.6055	±	6.71665		91.5159	±	7.94984		91.1618	±	1.08759		Time	0.91594	0.00164696
		Overall	43	90.853	±	5.86894		90.6202	±	6.43435		91.0853	±	8.05808		90.8455	±	0.778143		G x T	0.872954	0.00267785
	Overall Reaction Time	PL	21	1353.9	±	456.249		1281.85	±	357.647		1311.49	±	605.437		1315.75	±	81.7365		Group	0.82284	0.00123687
	(ms)	FX	22	1317.49	±	448.094		1356.41	±	347.165		1350.59	±	815.938		1341.5	±	79.8572		Time	0.957011	0.000357763
		Overall	43	1335.27	±	447.055		1320	±	350.134		1331.49	±	712.614		1328.62	±	57.1359		G x T	0.775188	0.00392344
	Correct Reaction Time	PL	21	1307.23	±	443.75		1222.7	±	342.418		1322.76	±	813.561		1284.23	±	74.0835		Group	0.656499	0.00487174
	(ms)	FX	22	1259.7	±	378.385		1281.97	±	366.112		1171.83	±	283.163		1237.83	±	72.3802		Time	0.859495	0.00256093
		Overall	43	1282.91	±	407.35		1253.02	±	351.783		1245.54	±	600.916		1261.03	±	51.7862		G x T	0.446729	0.0181397
	YES Words Correct	PL	21	86.349	±	13.0765		89.5238	±	10.0163		87.6195	±	12.6987		87.8308	±	1.97719		Group	0.870846	0.000652413
	(%)	FX	22	89.0909	±	9.32459		86.3641	±	14.4716		89.3941	±	12.7908		88.283	±	1.93173		Time	0.92501	0.00171692
		Overall	43	87.7519	±	11.2616		87.9072	±	12.4516		88.5274	±	12.6252		88.0569	±	1.3821		G x T	0.343938	0.0255416
	NO Words Correct	PL	21	94.2857	±	7.3891		91.7452	±	9.16568		93.65	±	8.8137		93.227	±	1.09674		Group	0.598736	0.0068133
	(%)	FX	22	93.6355	±	8.60046		94.8486	±	5.79316		93.6364	±	8.60006		94.0402	±	1.07152		Time	0.918366	0.00187911
		Overall	43	93.953	±	7.94302		93.333	±	7.69732		93.643	±	8.60068		93.6336	±	0.766646		G x T	0.489944	0.0169458
	YES Words Reaction Time	PL	21	1370.25	±	649.53		1249.74	±	437.533		1447.4	±	1187.12		1355.8	±	94.6183		Group	0.749395	0.00251614
	(ms)	FX	22	1374.88	±	482.229		1392.03	±	441.224		1172.86	±	286.831		1313.26	±	92.4429		Time	0.828116	0.0034048
		Overall	43	1372.62	±	563.185		1322.54	±	440.089		1306.94	±	855.271		1334.53	±	66.1406		G x T	0.248451	0.0334275
	NO Words Reaction Time	PL	21	1337.55	±	616.318		1313.96	±	431.148		1175.57	±	391.369		1275.69	±	110.622		Group	0.546505	0.00893721
	(ms)	FX	22	1260.1	±	468.08		1320.78	±	417.857		1528.32	±	1509.81		1369.73	±	108.079		Time	0.860877	0.00160293
		Overall	43	1297.92	±	540.337		1317.45	±	419.324		1356.04	±	1115.59		1322.71	±	77.3276		G x T	0.297723	0.0279037
	Data are expressed as means ± standard deviations for Groups PL & FX. Data were analyzed using a multivariate and univariate General Linear Model with repeated measures. P-levels, with partial ETA squared (ηₚ²), are listed for between-subject group (G) and univariate within-subject (Greenhouse-Geisser) time (T), and group x time (G x T) effects. Multivariate Wilk's Lambda showed no significant ti…

## Sheet: Table S4. Choice Reaction Time
	Table S4. Choice reaction time results.
				Weeks												Mean
	Variable	Group	N	0				4				12				(SEM)				Effect	p-Level	ηₚ²
	Targets Correct	PL	21	99.1429	±	1.19523		98.8571	±	1.62129		99.1429	±	1.35225		99.0476	±	0.261263		Group	0.706452	0.00349598
	(%)	FX	22	98.7273	±	1.80428		98.5455	±	2.48284		99.4545	±	0.911685	†	98.9091	±	0.255256		Time	0.140249	0.0473644
		Overall	43	98.9302	±	1.53368		98.6977	±	2.08777		99.3023	±	1.14507		98.9784	±	0.18263		G x T	0.41656	0.0207792
	Overall Response Time	PL	21	600.955	±	112.372		624.762	±	124.428		591.717	±	96.5598		605.811	±	26.3681		Group	0.294485	0.0267683
	(ms)	FX	22	617.866	±	100.649		649.257	±	146.266		667.751	±	214.331	‡	644.958	±	25.7619		Time	0.290485	0.0294562
		Overall	43	609.607	±	105.6		637.294	±	134.992	‡	630.618	±	169.964		625.385	±	18.432		G x T	0.216458	0.0369578
	Correct Response Time	PL	21	601.685	±	111.896		619.207	±	109.617		592.741	±	96.2557		604.544	±	26.5012		Group	0.279541	0.0284563
	(ms)	FX	22	616.956	±	100.636		649.355	±	152.552		669.125	±	216.865	‡	645.145	±	25.8919		Time	0.308914	0.0278365
		Overall	43	609.498	±	105.288		634.632	±	132.629	‡	631.821	±	171.522		624.845	±	18.525		G x T	0.207372	0.0380998
	Data are expressed as means ± standard deviations for Groups PL & FX. Data were analyzed using a multivariate and univariate General Linear Model with repeated measures. P-levels, with partial ETA squared (ηₚ²), are listed for between-subject group (G) and univariate within-subject (Greenhouse-Geisser) time (T), and group x time (G x T) effects. Multivariate Wilk's Lambda showed no significant ti…

## Sheet: Table S5. Picture recognition
	Table S5. Picture recognition results.
				Weeks												Mean
	Variable	Group	N	0				4				12				(SEM)				Effect	p-Level	ηₚ²
	Pictures Correct	PL	21	99.5243	±	1.19403		99.3657	±	1.33991		99.5243	±	1.19403		99.4714	±	0.27903		Group	0.650135	0.00506646
	(%)	FX	22	99.2432	±	1.42834		99.2423	±	2.04049		99.3941	±	2.2148		99.2932	±	0.272615		Time	0.843617	0.0041205
		Overall	43	99.3805	±	1.31119		99.3026	±	1.71482		99.4577	±	1.77085		99.3823	±	0.195049		G x T	0.945217	0.00136283
	Overall Reaction Time	PL	21	1042.39	±	147.284		969.071	±	117.812	‡	990.477	±	146.634		1000.65	±	26.4618		Group	0.623633	0.00592741
	(ms)	FX	22	1023.64	±	145.292		1030.54	±	212.754		1002.63	±	158.33		1018.94	±	25.8534		Time	0.321002	0.0271694
		Overall	43	1032.8	±	144.826		1000.52	±	173.804		996.696	±	151.033		1009.79	±	18.4975		G x T	0.319276	0.0273012
	Correct Reaction Time	PL	21	1042.73	±	148.099		969.545	±	117.349	‡	987.716	±	146.253	‡	999.996	±	25.887		Group	0.813209	0.00137752
	(ms)	FX	22	1022.2	±	144.847		1024.35	±	210.351		979.26	±	127.892		1008.6	±	25.2918		Time	0.148095	0.0466616
		Overall	43	1032.22	±	145.06		997.586	±	171.609		983.389	±	135.581	†	1004.3	±	18.0957		G x T	0.280505	0.030345
	YES Targets Correct	PL	21	99.0471	±	2.39165		100	±	0	‡	99.6824	±	1.45551		99.5765	±	0.321494		Group	0.5313	0.00962915
	(%)	FX	22	99.0905	±	2.34284		100	±	0	‡	98.7877	±	4.43019		99.2927	±	0.314102		Time	0.141138	0.048357
		Overall	43	99.0693	±	2.33853		100	±	0	†	99.2247	±	3.32067		99.4346	±	0.224732		G x T	0.522927	0.0142332
	NO Targets Correct	PL	21	100	±	0		98.7295	±	2.68383	†	99.3648	±	2.00629		99.3648	±	0.347576		Group	0.883124	0.000533448
	(%)	FX	22	99.3936	±	1.96261		98.485	±	4.07882	‡	100	±	0		99.2929	±	0.339585		Time	0.0424391	0.0891957
		Overall	43	99.6898	±	1.42126		98.6044	±	3.42982	†	99.6898	±	1.42126		99.3288	±	0.242965		G x T	0.326402	0.0249245
	YES Targets Reaction Time	PL	21	966.947	±	171.464		880.568	±	102.819		964.612	±	181.907		937.376	±	31.0226		Group	0.22198	0.0361539
	(ms)	FX	22	961.491	±	158.362		1005.17	±	369.986		1006.82	±	297.609		991.162	±	30.3093		Time	0.655015	0.00922538
		Overall	43	964.156	±	162.932		944.319	±	278.3		986.207	±	245.965		964.269	±	21.6856		G x T	0.398617	0.0214869
	NO Targets Reaction Time	PL	21	1117.83	±	254.008		1057.57	±	231.712		1016.34	±	190.579	‡	1063.92	±	33.9894		Group	0.719186	0.0031866
	(ms)	FX	22	1085.79	±	224.483		1055.9	±	198.406		998.442	±	168.886		1046.71	±	33.208		Time	0.0575284	0.0689057
		Overall	43	1101.44	±	237.029		1056.72	±	212.72		1007.18	±	177.873	†	1055.31	±	23.7595		G x T	0.913268	0.00191162
	Data are expressed as means ± standard deviations for Groups PL & FX. Data were analyzed using a multivariate and univariate General Linear Model with repeated measures. P-levels, with partial ETA squared (ηₚ²), are listed for between-subject group (G) and univariate within-subject (Greenhouse-Geisser) time (T), and group x time (G x T) effects. Multivariate Wilk's Lambda showed significant time …

## Sheet: Table S6 Digit Vigilance result
	Table S6. Digit vigilance test results.
				Weeks												Mean
	Variable	Group	N	0				4				12				(SEM)				Effect	p-Level	ηₚ²
	Targets Correct	PL	21	92.9119	±	6.0712		90.4762	±	7.79981		87.5133	±	15.5307	‡	90.3005	±	2.01561		Group	0.208654	0.0382745
	(%)	FX	22	85.0509	±	12.6684		86.4655	±	13.5421		88.5864	±	10.7408		86.7009	±	1.96927		Time	0.823032	0.00314537
		Overall	43	88.89	±	10.6586	⁎	88.4242	±	11.1705		88.0623	±	13.1467		88.5007	±	1.40896		G x T	0.0711653	0.0678504
	Correct Reaction Time	PL	21	491.267	±	35.2601		492.31	±	43.4446		492.115	±	37.9282		491.897	±	7.63059		Group	0.192847	0.0410007
	(ms)	FX	22	502.509	±	39.4558		511.9	±	27.0218	†	503.655	±	36.3883		506.022	±	7.45515		Time	0.207836	0.0377238
		Overall	43	497.019	±	37.4533		502.333	±	36.9058	⁑	498.019	±	37.1638		498.959	±	5.33398		G x T	0.312677	0.0278573
	False Alarms	PL	21	2.09524	±	1.84132		3.33333	±	2.47656	‡	2.66667	±	2.45628		2.69841	±	0.607924		Group	0.13334	0.0541078
		FX	22	4.45455	±	4.0793		3.90909	±	4.17372		3.63636	±	3.93453		4	±	0.593947		Time	0.590963	0.0126783
		Overall	43	3.30233	±	3.37028	⁎	3.62791	±	3.42278		3.16279	±	3.29451		3.34921	±	0.424954		G x T	0.149476	0.0453718
	Data are expressed as means ± standard deviations for Groups PL & FX. Data were analyzed using a multivariate and univariate General Linear Model with repeated measures. P-levels, with partial ETA squared (ηₚ²), are listed for between-subject group (G) and univariate within-subject (Greenhouse-Geisser) time (T), and group x time (G x T) effects. Multivariate Wilk's Lambda showed no significant ti…

## Sheet: Table S7. Corsi block test resu
	Table S7. Corsi block test results.
				Weeks												Mean
	Variable	Group	N	0				4				12				(SEM)				Effect	p-Level	ηₚ²
	Score	PL	21	5.88905	±	0.799218		5.74714	±	1.00371		5.76286	±	0.831241		5.79968	±	0.17809		Group	0.55787	0.00844261
		FX	22	5.69818	±	0.890054		5.72818	±	1.02578		5.53136	±	0.945714		5.65258	±	0.173995		Time	0.425887	0.0206
		Overall	43	5.7914	±	0.842368		5.73744	±	1.00296		5.64442	±	0.888777		5.72613	±	0.124489		G x T	0.606985	0.0120977
	Data are expressed as means ± standard deviations for Groups PL & FX. Data were analyzed using a multivariate and univariate General Linear Model with repeated measures. P-levels, with partial ETA squared (ηₚ²), are listed for between-subject group (G) and univariate within-subject (Greenhouse-Geisser) time (T), and group x time (G x T) effects. Multivariate Wilk's Lambda showed no significant ti…

## Sheet: Table S8. Stroop color-word tes
	Table S8. Stroop color-word test results.
				Weeks												Mean
	Variable	Group	N	0				4				12				(SEM)				Effect	p-Level	ηₚ²
	Words Correct	PL	21	99.4443	±	1.0968		97.0633	±	10.6308		99.7614	±	0.59881		98.7563	±	1.24263		Group	0.344742	0.0217992
	[%]	FX	22	95.0759	±	13.6513		99.545	±	1.47216	‡	96.6664	±	10.274		97.0958	±	1.21406		Time	0.732209	0.00638169
		Overall	43	97.2093	±	9.93144		98.333	±	7.51498		98.1779	±	7.44306		97.9261	±	0.868631		G x T	0.0892632	0.0598744
	Overall Reaction Time	PL	21	1284.44	±	215.777		1265.04	±	224.158		1252.77	±	210.033		1267.42	±	76.9937		Group	0.324003	0.0237293
	[milliseconds]	FX	22	1395.05	±	535.767		1311.39	±	323.983		1418.18	±	606.611		1374.87	±	75.2235		Time	0.43049	0.0198767
		Overall	43	1341.03	±	410.882		1288.75	±	277.415		1337.4	±	460.428		1321.14	±	53.8205		G x T	0.402317	0.0215424
	Correct Reaction Time	PL	21	1282.12	±	214.649		1258.53	±	212.74		1252.47	±	209.809		1264.37	±	68.4558		Group	0.38376	0.0185553
	[milliseconds]	FX	22	1374.38	±	505.439		1310.95	±	323.032		1360.56	±	437.552		1348.63	±	66.8819		Time	0.467355	0.018326
		Overall	43	1329.32	±	389.682		1285.35	±	272.818		1307.77	±	345.943		1306.5	±	47.8524		G x T	0.715988	0.00804793
	Congruent Words Correct	PL	21	100	±	0		100	±	0		100	±	0		100	±	0.0510082		Group	0.164609	0.0465632
	[%]	FX	22	100	±	0		99.8486	±	0.709958		99.8486	±	0.709958		99.8991	±	0.0498354		Time	0.581472	0.0112299
		Overall	43	100	±	0		99.9226	±	0.50782		99.9226	±	0.50782		99.9495	±	0.035656		G x T	0.581472	0.0112299
	Incongruent Words Correct	PL	21	98.889	±	2.19461		94.1271	±	21.2638		99.5243	±	1.19403		97.5135	±	2.47339		Group	0.357135	0.0207172
	[%]	FX	22	90.1514	±	27.3039		99.2427	±	2.28412	‡	93.485	±	20.586		94.293	±	2.41652		Time	0.719231	0.0068308
		Overall	43	94.4186	±	19.8639		96.7444	±	14.9871		96.4344	±	14.8964		95.9033	±	1.72896		G x T	0.0872119	0.060399
	Congruent Words Overall Reaction Time	PL	21	1214.19	±	205.697		1202.66	±	161.564		1228.58	±	270.416		1215.14	±	51.4568		Group	0.502303	0.0110503
	[milliseconds]	FX	22	1280.58	±	346.07		1242.12	±	266.407		1268.81	±	312.669		1263.84	±	50.2737		Time	0.630611	0.00913067
		Overall	43	1248.15	±	284.882		1222.85	±	219.806		1249.17	±	290.028		1239.49	±	35.9696		G x T	0.852669	0.00245706
	Incongruent Words Overall Reaction Time	PL	21	1354.69	±	238.522		1327.42	±	310.468		1276.96	±	220.468		1319.69	±	105.299		Group	0.265418	0.0301567
	[milliseconds]	FX	22	1509.53	±	735.557		1380.66	±	386.039		1567.54	±	913.836		1485.91	±	102.878		Time	0.413306	0.0204903
		Overall	43	1433.91	±	551.132		1354.66	±	348.049		1425.63	±	679.923		1402.8	±	73.6069		G x T	0.196741	0.039418
	Congruent Words Correct Reaction Time	PL	21	1214.19	±	205.697		1202.66	±	161.564		1228.58	±	270.416		1215.14	±	51.7641		Group	0.49978	0.0111806
	[milliseconds]	FX	22	1280.58	±	346.07		1243.95	±	272.674		1268.73	±	312.789		1264.42	±	50.574		Time	0.645001	0.00852025
		Overall	43	1248.15	±	284.882		1223.78	±	223.7		1249.12	±	290.09		1239.78	±	36.1844		G x T	0.857229	0.00231103
	Incongruent Words Correct Reaction Time	PL	21	1351.12	±	237.084		1362.31	±	355.614		1276.8	±	220.388		1330.08	±	105.865		Group	0.386941	0.0183108
	[milliseconds]	FX	22	1453.92	±	812.698		1378.94	±	380.634		1545.66	±	905.539		1459.51	±	103.431		Time	0.847893	0.00398881
		Overall	43	1403.71	±	599.757		1370.82	±	364.323		1414.36	±	672.027		1394.79	±	74.0024		G x T	0.23454	0.0347574
	Data are expressed as means ± standard deviations for Groups PL & FX. Data were analyzed using a multivariate and univariate General Linear Model with repeated measures. P-levels, with partial ETA squared (ηₚ²), are listed for between-subject group (G) and univariate within-subject (Greenhouse-Geisser) time (T), and group x time (G x T) effects. Multivariate Wilk's Lambda showed no significant ti…

## Sheet: Table S9. Light reaction test
	Table S9. Light reaction test results.
				Week 0												Week 4												Week 12												Mean
	Variable	Group	N	Trial 1				Trial 2				Trial 3				Trial 1				Trial 2				Trial 3				Trial 1				Trial 2				Trial 3				(SEM)				Effect	p-Level	ηₚ²
	Score	PL	21	0.671696	±	0.448019		0.720551	±	0.449151		0.832067	±	0.483902	†	0.705367	±	0.439919		0.788178	±	0.407285	†	0.768001	±	0.370276		0.781557	±	0.505377	†	0.808767	±	0.549952	†	0.877654	±	0.438623	†	0.772649	±	0.0825031		Group	0.769767	0.00211269
	(x68cm/sec)	FX	22	0.626954	±	0.359106		0.777589	±	0.395997	†	0.72668	±	0.371753	†	0.658849	±	0.345382		0.797067	±	0.341784	†	0.772694	±	0.400938	†	0.734342	±	0.444738	†	0.7702	±	0.367414	†	0.783616	±	0.440898	†	0.738666	±	0.0806062		Time	0.00385764	0.0769836
		Overall	43	0.648804	±	0.400715		0.749733	±	0.418693	†	0.778148	±	0.428307	†	0.681567	±	0.390326		0.792725	±	0.370702	†	0.770402	±	0.381666	†	0.757401	±	0.4702	†	0.789035	±	0.460325	†	0.829541	±	0.437118	†	0.755657	±	0.0576718		G x T	0.644894	0.0166055
	Targets Correct	PL	21	0.832143	±	0.0322518		0.841667	±	0.0476533		0.840871	±	0.0391225		0.842262	±	0.0327099		0.829167	±	0.0599913		0.848876	±	0.0351409		0.847024	±	0.0292897		0.841667	±	0.0428174		0.831548	±	0.0315285		0.839469	±	0.0081645		Group	0.346488	0.0216435
	(%)	FX	22	0.830682	±	0.073063		0.828977	±	0.0717953		0.819318	±	0.108612		0.828409	±	0.0754137		0.821023	±	0.0758274		0.834091	±	0.0459978		0.827841	±	0.0432896		0.826136	±	0.037183		0.840909	±	0.0555253		0.828598	±	0.00797679		Time	0.798238	0.0114641
		Overall	43	0.831395	±	0.0562581		0.835174	±	0.0608262		0.829844	±	0.0821337		0.835174	±	0.0583284		0.825	±	0.067865		0.841311	±	0.0412536		0.837209	±	0.0379427	⁑	0.833721	±	0.0403237		0.836337	±	0.0451365		0.834034	±	0.00570719		G x T	0.784467	0.0119052
	Average Response Time	PL	21	9.2734	±	0.950883		8.62045	±	1.04268	†	8.38879	±	1.03687	†	8.67256	±	1.49047	‡	8.31962	±	1.04244	†	8.40652	±	1.32455		8.92059	±	2.18469		8.37347	±	1.08996	†	8.24015	±	1.09351	†	8.57951	±	0.269172		Group	0.450373	0.0139672
	(sec)	FX	22	9.0306	±	1.31922		8.64906	±	1.23959	‡	8.53327	±	1.26621	†	9.52684	±	2.201		8.72105	±	1.73538		9.14295	±	4.69803		9.4195	±	3.386		8.32711	±	0.963765	†	8.44623	±	1.21483	†	8.86629	±	0.262983		Time	0.110615	0.0495158
		Overall	43	9.14918	±	1.14709		8.63509	±	1.13411	†	8.46271	±	1.14845	†	9.10963	±	1.91488		8.525	±	1.43682	†	8.7833	±	3.46553		9.17584	±	2.84059		8.34975	±	1.01523	†	8.34559	±	1.14812	†	8.7229	±	0.188158		G x T	0.580442	0.0147391
	Data are expressed as means ± standard deviations for Groups PL & FX. Data were analyzed using a multivariate and univariate General Linear Model with repeated measures. P-levels, with partial ETA squared (ηₚ²), are listed for between-subject group (G) and univariate within-subject (Greenhouse-Geisser) time (T), and group x time (G x T) effects. Multivariate Wilk's Lambda showed a significant tim…

## Sheet: Table S10. Perceived Stress Sca
	Table S10. Perceived Stress Scale results.
						Rating
	Question		Week	Group	N	Never	Almost Never	Sometimes	Fairly Often	Very Often	χ2
	In the last month, how often have you been upset because of something that happened unexpectedly?		0	PL	21	5	8	6	1	1	0.598823
				FX	22	3	13	5	1	0
				Total	43	8	21	11	2	1
			4	PL	21	7	10	4	0	0	0.116549
				FX	22	2	15	3	0	2
				Total	43	9	25	7	0	2
			12	PL	21	3	11	7	0	0	0.561115
				FX	22	3	11	6	2	0
				Total	43	6	22	13	2	0
	In the last month, how often have you felt that you were unable to control the important things in your life?		0	PL	21	9	7	4	0	1	0.548526
				FX	22	7	11	4	0	0
				Total	43	16	18	8	0	1
			4	PL	21	10	7	4	0	0	0.526717
				FX	22	9	10	2	1	0
				Total	43	19	17	6	1	0
			12	PL	21	7	11	3	0	0	0.12696
				FX	22	9	8	1	4	0
				Total	43	16	19	4	4	0
	In the last month, how often have you felt nervous and "stressed"?		0	PL	21	4	8	4	5	0	0.270997
				FX	22	2	9	9	2	0
				Total	43	6	17	13	7	0
			4	PL	21	6	7	5	3	0	0.0844051
				FX	22	2	11	7	0	2
				Total	43	8	18	12	3	2
			12	PL	21	5	7	7	1	1	0.712249
				FX	22	3	8	9	2	0
				Total	43	8	15	16	3	1
	In the last month, how often have you felt confident about your ability to handle your personal problems? (Reverse scoring 0=4; 1=3; 2=2; 3=1; 4=0)		0	PL	21	15	5	0	1	0	0.841665
				FX	22	14	7	0	1	0
				Total	43	29	12	0	2	0
			4	PL	21	13	6	1	0	1	0.542487
				FX	22	14	7	0	1	0
				Total	43	27	13	1	1	1
			12	PL	21	15	4	0	2	0	0.255235
				FX	22	11	6	3	1	1
				Total	43	26	10	3	3	1
	In the last month, how often have you felt that things were going your way? (Reverse scoring 0=4; 1=3; 2=2; 3=1; 4=0)		0	PL	21	9	8	3	1	0	0.998672
				FX	22	10	8	3	1	0
				Total	43	19	16	6	2	0
			4	PL	21	10	7	3	1	0	0.85757
				FX	22	8	8	5	1	0
				Total	43	18	15	8	2	0
			12	PL	21	9	9	2	1	0	0.389769
				FX	22	9	5	6	1	1
				Total	43	18	14	8	2	1
	In the last month, how often have you found that you could not cope with all the things that you had to do?		0	PL	21	9	7	4	1	0	0.880249
				FX	22	9	8	3	1	1
				Total	43	18	15	7	2	1
			4	PL	21	12	7	0	2	0	0.500207
				FX	22	11	7	2	1	1
				Total	43	23	14	2	3	1
			12	PL	21	11	6	4	0	0	0.0851627
				FX	22	9	10	0	2	1
				Total	43	20	16	4	2	1
	In the last month, how often have you been able to control irritations in your life? (Reverse scoring 0=4; 1=3; 2=2; 3=1; 4=0)		0	PL	21	14	3	1	2	1	0.0421679
				FX	22	7	13	1	1	0
				Total	43	21	16	2	3	1
			4	PL	21	11	7	1	1	1	0.551918
				FX	22	8	9	3	2	0
				Total	43	19	16	4	3	1
			12	PL	21	10	6	4	0	1	0.734876
				FX	22	8	9	3	0	2
				Total	43	18	15	7	0	3
	In the last month, how often have you felt that you were on top of things? (Reverse scoring 0=4; 1=3; 2=2; 3=1; 4=0)		0	PL	20	6	11	1	2	0	0.538368
				FX	22	7	10	4	1	0
				Total	42	13	21	5	3	0
			4	PL	21	13	5	2	1	0	0.252316
				FX	22	8	11	1	2	0
				Total	43	21	16	3	3	0
			12	PL	21	8	10	2	1	0	0.779123
				FX	22	7	9	4	1	1
				Total	43	15	19	6	2	1
	In the last month, how often have you been angered because of things that were outside of your control?		0	PL	21	5	11	2	3	0	0.130136
				FX	22	3	13	6	0	0
				Total	43	8	24	8	3	0
			4	PL	21	9	9	1	1	1	0.288432
				FX	22	5	11	5	0	1
				Total	43	14	20	6	1	2
			12	PL	21	6	8	6	1	0	0.0126888
				FX	22	3	18	0	1	0
				Total	43	9	26	6	2	0
	In the last month, how often have you felt difficulties were pilling up so high that you could not overcome them?		0	PL	21	13	4	2	2	0	0.306682
				FX	22	9	10	2	1	0
				Total	43	22	14	4	3	0
			4	PL	21	13	6	2	0	0	0.659902
				FX	22	14	4	2	1	1
				Total	43	27	10	4	1	1
			12	PL	21	12	7	2	0	0	0.488386
				FX	22	13	6	1	2	0
				Total	43	25	13	3	2	0
	Data are presented as frequencies of Groups PL & FX. Statistical significance is detailed by chi-squared analysis; p ≤ 0.05 considered significant. Totals are included but, separate from analysis.

[truncated: 11 more sheets: Table S11. Leeds Sleep Evaluati, Table S12. Profile of Mood Stat, Table S13. Body weight , Table S14. Resting hemodynamics, Table S15. Cell blood count res, Table S16. Lipid profile result, Table S17. Liver funcion marker, Table S18. Renal function resul, Table S19. Glucose homeostasis , Table S20. Inflammatory and cyt, Table S21. Frequency and severi]
